# Supplementary material for: The Effect of Polysaccharides on Preventing Proteins and Cholesterol from Being Adsorbed on the Surface of Orthokeratology Lenses
Source: Polymers (Basel). 2022 Oct 26;14(21):4542. doi: 10.3390/polym14214542 (PMC9658088; doi:10.3390/polym14214542)
Supplement: Supplementary file 1 [file polymers-14-04542-s001.zip]

Archive with 1 entries (1 files):
- polymers-1999473-supplementary.pdf
